# Supplementary material for: The complete chloroplast genomes of three Betulaceae species: implications for molecular phylogeny and historical biogeography
Source: PeerJ. 2019 Jan 25;7:e6320. doi: 10.7717/peerj.6320 (PMC6348958; doi:10.7717/peerj.6320)
Supplement: Table S2 [file peerj-07-6320-s003.xls]

## Sheet: protein coding genes
Table S2 Percentages of variable sites in protein-coding genes (PCG).
Region	Gene	Aligned length (bp)	No. of variable sites	Percentage of variable sites
LSC	psbA	1059	7	0.661001
	matK	1512	65	4.29894
	rps16	231	3	1.2987
	psbK	183	11	6.01093
	psbI	156	2	1.28205
	atpA	1518	27	1.77866
	atpF	627	16	2.55183
	atpH	243	4	1.64609
	atpI	744	14	1.88172
	rps2	705	18	2.55319
	rpoC2	4200	107	2.54762
	rpoC1	2064	43	2.08333
	rpoB	3210	62	1.93146
	petN	93	1	1.07527
	psbM	102	2	1.96078
	psbD	1059	61	5.76015
	psbC	1461	63	4.31211
	psbZ	186	2	1.07527
	rps14	300	6	2
	psaB	2202	40	1.81653
	psaA	2250	32	1.42222
	ycf3	504	4	0.793651
	rps4	603	9	1.49254
	ndhJ	474	14	2.95359
	ndhK	879	27	3.07167
	ndhC	360	7	1.94444
	atpE	396	6	1.51515
	atpB	1470	22	1.4966
	rbcL	1425	33	2.31579
	accD	1554	51	3.28185
	psaI	111	10	9.00901
	ycf4	552	14	2.53623
	cema	693	38	5.48341
	petA	963	32	3.32295
	psbJ	120	0	0
	psbL	114	3	2.63158
	psbF	117	3	2.5641
	psbE	249	3	1.20482
	petL	93	3	3.22581
	petG	111	0	0
	psaJ	132	7	5.30303
	rpl33	219	7	3.19635
	rps18	303	3	0.990099
	rpl20	369	14	3.79404
	clpP	588	17	2.89116
	psbB	1521	30	1.97239
	psbT	114	1	0.877193
	psbN	129	5	3.87597
	psbH	219	1	0.456621
	petB	651	16	2.45776
	petD	585	9	1.53846
	rpoA	1296	31	2.39198
	rps11	414	12	2.89855
	rpl36	111	2	1.8018
	infA	231	23	9.95671
	rps8	402	14	3.48259
	rpl14	366	11	3.00546
	rpl16	399	10	2.50627
	rps3	654	13	1.98777
	rpl22	528	35	6.62879
	rps19	276	8	2.89855
IR	rpl2	861	6	0.696864
	rpl23	279	12	4.30108
	ycf2	6861	48	0.699606
	ndhB	1536	2	0.130208
	rps7	465	1	0.215054
	rps12	240	0	0
SSC	ndhF	2244	98	4.3672
	rpl32	151	6	3.97351
	ccsA	954	26	2.72537
	ndhD	1500	52	3.46667
	psaC	243	2	0.823045
	ndhE	303	9	2.9703
	ndhG	528	11	2.08333
	ndhI	501	16	3.19361
	ndhA	1089	30	2.75482
	ndhH	1179	30	2.54453
	rps15	306	20	6.53595
	ycf1	5817	418	7.18583
	Total	69457	1921	2.77

## Sheet: intergenic spacer regions
Table S2 Percentages of variable sites in intergenic spacer regions (IGS).
Region	IGS	Aligned length (bp)	No. of variable sites	Percentage of variable sites
LSC	trnH-GUG-psbA	437	128	29.2906
	psbA-matK	670	66	9.85075
	matK-trnK-UUU	779	33	4.2362
	trnK-UUU-rps16	1362	243	17.8414
	rps16-trnQ-UUG	2460	582	23.6585
	trnQ-UUG-psbK	526	41	7.79468
	psbK-psbI	391	34	8.69565
	psbI-trnS-GCU	155	18	11.6129
	trnS-GCU-trnG-GCC	1824	256	14.0351
	trnG-GCC-trnR-UCU	348	176	50.5747
	trnR-UCU-atpA	350	42	12
	atpA-atpF	72	16	22.2222
	atpF intron	699	30	4.29185
	atpF-atpH	563	60	10.6572
	atpH-atpI	1340	116	8.65672
	atpI-rps2	224	9	4.01786
	rps2-rpoC2	236	20	8.47458
	rpoC2-rpoC1	189	6	3.1746
	rpoC1 intron	837	49	5.85424
	rpoC1-rpoB	29	2	6.89655
	rpoB-trnC-GCA	1307	97	7.42158
	trnC-GCA-petN	926	47	5.07559
	petN-psbM	995	74	7.43719
	psbM-trnD-GUC	1276	137	10.7367
	trnD-GUC-trnY-GUA	491	38	7.73931
	trnY-GUA-trnE-UUC	60	10	16.6667
	psbC-trnS-UGA	257	21	8.17121
	trnS-UGA-psbZ	491	91	18.5336
	psbZ-trnG-UCC	467	57	12.2056
	trnG-UCC-trnfM-CAU	223	23	10.3139
	trnfM-CAU-rps14	169	7	4.14201
	rps14-psaB	133	6	4.51128
	psaB-psaA	28	0	0
	psaA-ycf3	841	78	9.27467
	ycf3 intron	1522	56	3.67937
	ycf3-trnS-GGA	970	74	7.62887
	trnS-GGA-rps4	319	51	15.9875
	rps4-trnT-UGU	366	13	3.55191
	trnT-UGU-trnL-UAA	1010	160	15.8416
	trnL-UAA intron	545	80	14.6789
	trnL-UAA-trnF-GAA	416	38	9.13462
	trnF-GAA-ndhJ	916	148	16.1572
	ndhJ-ndhK	153	21	13.7255
	ndhC-trnV-UAC	889	190	21.3723
	trnV-UAC intron	645	23	3.56589
	trnV-UAC-trnM-CAU	174	9	5.17241
	trnM-CAU-atpE	280	24	8.57143
	atpE-atpB	28	0	0
	atpB-rbcL	888	54	6.08108
	rbcL-accD	730	42	5.75342
	accD-psaI	1008	133	13.1944
	psaI-ycf4	430	21	4.88372
	ycf4-cemA	655	40	6.10687
	cemA-petA	216	10	4.62963
	petA-psbJ	1171	105	8.9667
	psbJ-psbL	142	5	3.52113
	psbL-psbF	25	0	0
	psbF-psbE	12	0	0
	psbE-petL	1388	244	17.5793
	petL-petG	206	10	4.85437
	petG-trnW-CCA	138	20	14.4928
	trnW-CCA-trnP-UGG	196	21	10.7143
	trnP-UGG-psaJ	459	42	9.15033
	psaJ-rpl33	532	42	7.89474
	rpl33-rps18	163	7	4.29448
	rps18-rpl20	291	22	7.56014
	rpl20-rps12	850	104	12.2353
	rps12-clpP	162	11	6.79012
	clpP intron	1479	62	4.19202
	clpP-psbB	487	22	4.51745
	psbB-psbT	184	12	6.52174
	psbT-psbN	90	7	7.77778
	psbN-psbH	115	2	1.73913
	psbH-petB	1151	45	3.90964
	petB-petD	800	32	4
	petD-rpoA	249	21	8.43373
	rpoA-rps11	72	3	4.16667
	rps11-rpl36	148	8	5.40541
	rpl36-infA	229	17	7.42358
	infA-rps8	131	7	5.34351
	rps8-rpl14	194	12	6.18557
	rpl14-rpl16	154	8	5.19481
	rpl16-rps3	1327	96	7.23436
	rpl22-rps19	89	6	6.74157
	rps19-rpl2	82	23	28.0488
IR	rpl2 intron	674	5	0.74184
	rpl2-rpl23	38	0	0
	rpl23-trnI-CAU	165	1	0.606061
	trnI-CAU-ycf2	88	0	0
	ycf2-ycf15	144	1	0.694444
	ycf15-trnL-CAA	295	1	0.338983
	trnL-CAA-ndhB	618	6	0.970874
	ndhB intron	686	1	0.145773
	ndhB-rps7	322	3	0.931677
	rps7-rps12	601	4	0.665557
	rps12-trnV-GAC	1717	11	0.640652
	trnV-GAC-rrn16	295	5	1.69492
	rrn16-trnI-GAU	295	11	3.72881
	trnI-GAU intron	884	10	1.13122
	trnI-GAU-trnA-UGC	64	0	0
	trnA-UGC intron	511	2	0.391389
	trnA-UGC-rrn23	163	1	0.613497
	rrn23-rrn45	98	0	0
	rrn45-rrn5	265	17	6.41509
	rrn5-trnR-ACG	261	2	0.766284
	trnR-ACG-trnN-GUU	622	14	2.2508
	trnN-GUU-ycf1	324	5	1.54321
SSC	ycf1-ndhF	181	110	60.7735
	ndhF-rpl32	990	211	21.3131
	rpl32-trnL-UAG	1417	301	21.2421
	trnL-UAG-ccsA	121	12	9.91736
	ccsA-ndhD	346	42	12.1387
	ndhD-psaC	149	14	9.39597
	psaC-ndhE	284	17	5.98592
	ndhE-ndhG	229	18	7.86026
	ndhG-ndhI	462	90	19.4805
	ndhI-ndhA	85	3	3.52941
	ndhA intron	1259	118	9.37252
	ndhA-ndhH	4	0	0
	ndhH-rps15	126	14	11.1111
	rps15-ycf1	439	43	9.79499
	Total	61253	5909	9.65
