# Supplementary material for: The complete chloroplast genomes of three Betulaceae species: implications for molecular phylogeny and historical biogeography
Source: PeerJ. 2019 Jan 25;7:e6320. doi: 10.7717/peerj.6320 (PMC6348958; doi:10.7717/peerj.6320)
Supplement: Table S3 [file peerj-07-6320-s004.xlsx]

## Sheet: Sheet1
Table S3 List of repeat sequences in the chloroplast genome of three Betulaceae species.
No.	Repeat length (bp)	Repeat A start site	Repeat A location	Repeat A region	Repeat B start site	Repeat B region	Repeat B region	Repeat type
Ostryopsis Decne
1	128	0	trnH-GUG	LSC	89205	rps19/rpl2	IRa	P
2	128	0	trnH-GUG	LSC	160306	rpl2 / rps19	IRb	F
3	32	1917	psbA / matK	LSC	1917	psbA / matK	LSC	P
4	75	4747	trnk-UUU / rps16	LSC	4811	trnk-UUU / rps16	LSC	F
5	31	9575	psbI / trnS-GCU	LSC	39604	psbC/trnS-UGA	LSC	F
6	30	9579	psbI / trnS-GCU	LSC	49254	trnS-GGA	LSC	P
7	31	9762	trnS-GCU/trnG-GCC	LSC	55562	ndhC / trnV-UAC	LSC	R
8	32	15081	atpF / atpH	LSC	15081	atpF / atpH	LSC	P
9	41	16686	atpH / atpI	LSC	16725	atpH / atpI	LSC	F
10	31	16748	atpH / atpI	LSC	16748	atpH / atpI	LSC	R
11	39	39832	trnS-UGA / psbZ	LSC	39832	trnS-UGA / psbZ	LSC	P
12	30	42937	psaB	LSC	45161	psaA	LSC	F
13	39	48003	ycf3 (intron)	LSC	103468	rps12 / trnV-GAC	IRa	F
14	39	48003	ycf3 (intron)	LSC	146132	trnV-GAC/rps12	IRb	P
15	37	48003	ycf3 (intron)	LSC	126158	ndhA / orf188	SSC	F
16	30	48015	ycf3 (intron)	LSC	103480	rps12 / trnV-GAC	IRa	F
17	30	48015	ycf3 (intron)	LSC	146129	trnV-GAC/rps12	IRb	P
18	42	55357	ndhC / trnV-UAC	LSC	55431	ndhC / trnV-UAC	LSC	F
19	37	55399	ndhC / trnV-UAC	LSC	55472	ndhC / trnV-UAC	LSC	F
20	39	68276	petA/psbJ	LSC	68276	petA/psbJ	LSC	P
21	30	68382	petA/psbJ	LSC	68382	petA/psbJ	LSC	P
22	30	70035	psbE / petL	LSC	70035	psbE / petL	LSC	P
23	44	78891	psbT/ psbN	LSC	78891	psbT/ psbN	LSC	P
24	138	80015	psbH/petB	LSC	80243	psbH/petB	LSC	F
25	42	80111	psbH/petB	LSC	80153	psbH/petB	LSC	F
26	33	80120	psbH/petB	LSC	80162	psbH/petB	LSC	F
27	46	80153	psbH/petB	LSC	80339	psbH/petB	LSC	F
28	37	80162	psbH/petB	LSC	80348	psbH/petB	LSC	F
29	107	84461	rpl36 / infA	LSC	84568	rpl36 / infA	LSC	F
30	32	94010	ycf2	IRa	94031	ycf2	IRb	F
31	32	94010	ycf2	IRa	155576	ycf2	IRb	P
32	32	94031	ycf2	IRa	155597	ycf2	IRb	P
33	37	103468	rps12 / trnV-GAC	IRa	126158	ndhA / orf188	SSC	F
34	127	104178	rps12 / trnV-GAC	IRa	145289	trnV-GAC/rps12	IRb	P
35	41	104264	rps12 / trnV-GAC	IRa	104367	rps12 / trnV-GAC	IRa	F
36	33	104300	rps12 / trnV-GAC	IRa	104384	rps12 / trnV-GAC	IRa	F
37	33	104300	rps12 / trnV-GAC	IRa	145280	trnV-GAC/rps12	IRb	P
38	37	105471	trnV-GAC / rrn16	IRa	105518	trnV-GAC / rrn16	IRa	F
39	70	105517	trnV-GAC / rrn16	IRa	144157	rrn16/trnV-GAC	IRb	P
40	59	105585	trnV-GAC / rrn16	IRa	144112	rrn16/trnV-GAC	IRb	P
41	30	112563	rrn4.5 / rrn5	IRa	112594	rrn4.5 / rrn5	IRa	F
42	30	112563	rrn4.5 / rrn5	IRa	137103	rrn5/rrn4.5	IRb	P
43	30	112594	rrn4.5 / rrn5	IRa	137134	rrn5/rrn4.5	IRb	P
44	30	114839	ycf1	IRa	114839	ycf1	IRa	P
45	30	114839	ycf1	IRa	134858	ycf1	SSC	F
46	106	115338	ycf1	IRa	115446	ycf1/ndhF	SSC	F
47	94	115446	ycf1/ndhF	SSC	134295	ycf1	SSC	P
48	98	124703	ndhG/ndhI	SSC	124800	ndhG/ndhI	SSC	F
49	37	126158	ndhA / orf188	SSC	146134	trnV-GAC/rps12	SSC	P
50	79	126434	ndhA / orf188	SSC	126504	ndhA / orf188	SSC	F
51	30	132567	ycf1	SSC	132569	ycf1	SSC	R
52	32	133652	ycf1	SSC	133652	ycf1	SSC	P
53	30	134858	ycf1	SSC	134858	ycf1	SSC	P
54	30	137103	rrn5/rrn4.5	IRb	137134	rrn5/rrn4.5	IRb	F
55	31	144083	rrn16	IRb	144112	rrn16	IRb	F
56	49	145367	trnV-GAC/rps12	IRb	145412	trnV-GAC/rps12	IRb	F
57	32	155576	ycf2	IRb	155597	ycf2	IRb	F
Alnus cremastogyne
1	79	0	rpl22 / trnH-GUG	LSC	159902	rpl2/rps19	IRb	F
2	31	438	trnH-GUG/psbA	LSC	452	trnH-GUG/psbA	LSC	F
3	31	5478	trnK-UUU / rps16	LSC	5501	trnK-UUU / rps16	LSC	F
4	36	5564	trnK-UUU / rps16	LSC	5580	trnK-UUU / rps16	LSC	F
5	31	9591	trnS-GCU	LSC	39619	trnS-UGA	LSC	F
6	31	9797	trnS-GCU/trnG-GCC	LSC	16654	atpH / atpI	LSC	F
7	44	9846	trnS-GCU/trnG-GCC	LSC	9918	trnS-GCU/trnG-GCC	LSC	F
8	32	9858	trnS-GCU/trnG-GCC	LSC	9930	trnS-GCU/trnG-GCC	LSC	F
9	30	9889	trnS-GCU/trnG-GCC	LSC	9912	trnS-GCU/trnG-GCC	LSC	F
10	30	16662	atpH / atpI	LSC	16731	atpH / atpI	LSC	F
11	35	16668	atpH / atpI	LSC	16693	atpH / atpI	LSC	F
12	83	33118	petN/psbM	LSC	33366	psbM/trnD-GUC	LSC	F
13	33	36350	trnE-UUC/psbD	LSC	36386	trnE-UUC/psbD	LSC	F
14	123	39700	trnS-UGA/psbZ	LSC	39823	trnS-UGA/psbZ	LSC	F
15	30	42947	psaB	LSC	45171	psaA	LSC	F
16	36	46768	psaA/ycf3	LSC	46798	psaA/ycf3	LSC	F
17	34	47132	ycf3 (intron)	LSC	47164	ycf3(intron)	LSC	F
18	39	48088	ycf3 (intron)	LSC	103365	rps12/trnV-GAC	IRa	F
19	37	48088	ycf3 (intron)	LSC	125849	ndhA/orf188	SSC	F
20	30	48100	ycf3 (intron)	LSC	103377	rps12/trnV-GAC	SSC	F
21	37	52831	trnF-GAA/ ndhJ	LSC	52867	trnF-GAA/ ndhJ	LSC	F
22	30	55588	ndhC/trnV-UAC	LSC	55605	ndhC/trnV-UAC	LSC	F
23	32	93917	ycf2	IRa	93938	ycf2	IRa	F
24	39	103363	rps12/trnV-GAC	IRa	125847	ndhA/orf188	SSC	F
25	30	112306	rrn4.5/rrn5	IRa	112337	rrn4.5/rrn5	IRa	F
26	30	114577	ycf1	IRa	134518	ycf1	IRb	F
27	30	120956	ccsA/ndhD	SSC	120985	ccsA/ndhD	SSC	F
28	30	136758	rrn5/rrn4.5	IRb	136789	rrn5/rrn4.5	IRb	F
29	32	155155	ycf2	IRb	155176	ycf2	IRb	F
Corylus wangii
1	127	0	rps19/trnH-GUG	LSC	88934	rps19/rpl2	LSC	P
2	127	0	rps19/trnH-GUG	LSC	159847	rol2/rps19	IRb	F
3	32	1928	psbA/matK	LSC	1928	psbA/matK	LSC	P
4	32	9548	psbI/trnS-GCU	LSC	39587	psbC/trnS-UGA	LSC	F
5	30	9553	psbI/trnS-GCU	LSC	49303	trnS-GGA/rps4	LSC	P
6	32	15032	atpF/atpH	LSC	15032	atpF/atpH	LSC	P
7	30	16150	atpH/atpI	LSC	132149	ycf1	SSC	F
8	31	16670	atpH/atpI	LSC	16670	atpH/atpI	LSC	R
9	33	16693	atpH/atpI	LSC	16714	atpH/atpI	LSC	F
10	70	29971	rpoB/trnC-GCA	LSC	30035	rpoB/trnC-GCA	LSC	F
11	30	39592	psbC/trnS-UGA	LSC	49303	trnS-GGA/rps4	LSC	P
12	39	39816	psbC/trnS-UGA	LSC	39816	psbC/trnS-UGA	LSC	P
13	38	42918	psaB	LSC	45142	psaA	LSC	F
14	30	42926	psaB	LSC	45150	psaA	LSC	F
15	39	48028	ycf3 (intron)	LSC	103220	rps12/trnV-GAC	IRa	F
16	39	48028	ycf3 (intron)	LSC	145668	trnV-GAC/rps12	IRb	P
17	37	48028	ycf3 (intron)	LSC	125731	ndhA/orf188	SSC	F
18	30	48040	ycf3 (intron)	LSC	103232	rps12/trnV-GAC	IRa	F
19	30	48040	ycf3 (intron)	LSC	145665	trnV-GAC/rps12	IRb	P
20	32	55341	ndhC/trnV-UAC	LSC	55369	ndhC/trnV-UAC	LSC	F
21	32	63702	accD/psaI	LSC	63743	accD/psaI	LSC	F
22	30	70048	psbE/petL	LSC	70048	psbE/petL	LSC	P
23	44	78913	psbT/ psbN	LSC	78913	psbT/ psbN	LSC	P
24	32	93756	ycf2	IRa	93777	ycf2	IRa	F
25	32	93756	ycf2	IRa	155118	ycf2	IRb	P
26	32	93777	ycf2	IRa	155139	ycf2	IRb	P
27	37	103220	rps12/trnV-GAC	IRa	125731	ndhA/orf188	SSC	F
28	30	112163	rrn4.5/rrn5	IRa	112194	rrn4.5/rrn5	IRa	F
29	30	112163	rrn4.5/rrn5	IRa	136691	rrn5/rrn4.5	IRb	P
30	30	112194	rrn4.5/rrn5	IRa	136722	rrn5/rrn4.5	IRb	P
31	30	114446	ycf1	IRa	114446	ycf1	IRa	P
32	30	114446	ycf1	IRa	134439	ycf1	IRb	F
33	194	114865	ycf1	IRa	133856	ycf1	SSC	P
34	178	114881	ycf1	SSC	133856	ycf1	SSC	P
35	37	125731	ndhA/orf188	SSC	145670	trnV-GAC/rps12	IRb	P
36	37	132063	ycf1	SSC	132063	ycf1	SSC	P
37	30	132063	ycf1	SSC	132078	ycf1	SSC	F
38	32	133233	ycf1	SSC	133233	ycf1	SSC	P
39	30	134439	ycf1	IRb	134439	ycf1	IRb	P
40	30	136691	rrn5/rrn4.5	IRb	136722	rrn5/rrn4.5	IRb	F
41	32	155118	ycf2	IRb	155139	ycf2	IRb	F
F= forward repeat; P= palindromic repeat; R= reverse repeat; C= complement repeat
	194
