# Supplementary material for: The complete chloroplast genomes of three Betulaceae species: implications for molecular phylogeny and historical biogeography
Source: PeerJ. 2019 Jan 25;7:e6320. doi: 10.7717/peerj.6320 (PMC6348958; doi:10.7717/peerj.6320)
Supplement: Table S5 [file peerj-07-6320-s006.xlsx]

## Sheet: Sheet1
Table S5 List of SSRs in the chloroplast genome of three Betulaceae species.
No.	Type	start position	end position	repeat motif	repeat number	Location	Region
Ostryopsis Decne
1	Mono	2513	2523	T	10	matK	LSC
2	Tri	3153	3165	AAT	4	matK	LSC
3	Mono	5360	5370	A	10	trnK-UUU / rps16	LSC
4	Mono	5641	5651	C	10	trnK-UUU / rps17	LSC
5	Mono	7610	7620	T	10	rps16 / trnQ-UUG	LSC
6	Mono	7839	7852	T	13	rps16 / trnQ-UUG	LSC
7	Mono	8116	8126	A	10	rps16 / trnQ-UUG	LSC
8	Mono	8584	8595	A	11	trnQ-UUG / psbK	LSC
9	Mono	9280	9290	T	10	psbI	LSC
10	Mono	9518	9530	A	12	psbI/trnS-GCU	LSC
11	Tetra	9730	9742	CTTT	3	trnS-GCU / trnG-GCC	LSC
12	Tri	9767	9779	ATT	4	trnS-GCU / trnG-GCC	LSC
13	Mono	10234	10246	T	12	trnS-GCU / trnG-GCC	LSC
14	Mono	10751	10761	A	10	trnS-GCU / trnG-GCC	LSC
15	Mono	13539	13550	T	11	atpA/atpF	LSC
16	Mono	13551	13562	A	11	atpA/atpF	LSC
17	Mono	15108	15118	A	10	atpF/atpH	LSC
18	Mono	15815	15825	T	10	atpH / atpI	LSC
19	Mono	16188	16198	T	10	atpH / atpI	LSC
20	Mono	16228	16238	T	10	atpH / atpI	LSC
21	Mono	18575	18589	T	14	rps2/rpoC2	LSC
22	Mono	18730	18744	A	14	rps2/rpoC2	LSC
23	Mono	20672	20682	T	10	rpoC2	LSC
24	Mono	20800	20811	T	11	rpoC2	LSC
25	Mono	21338	21350	T	12	rpoC2	LSC
26	Di	22179	22189	AT	5	rpoC2	LSC
27	Mono	28575	28585	T	10	rpoB	LSC
28	Mono	35041	35051	A	10	trnE-UUC/ trnT-GGU	LSC
29	Di	35355	35367	AT	6	trnE-UUC/ trnT-GGU	LSC
30	Mono	35965	35976	T	11	trnM-CAU/psbD	LSC
31	Mono	36134	36145	T	11	trnM-CAU/psbD	LSC
32	Tetra	39818	39830	ATCT	3	trnS-UGA/psbZ	LSC
33	Mono	40564	40574	A	10	psbZ / trnG-UCC	LSC
34	Mono	48901	48911	A	10	ycf3/trnS-GGA	LSC
35	Mono	52306	52317	T	11	trnL-UAA/trnF-GAA	LSC
36	Di	55229	55243	AT	7	ndhC / trnV-UAC	LSC
37	Mono	58634	58644	T	10	atpB	LSC
38	Mono	59099	59114	T	15	atpB / rbcL	LSC
39	Mono	59247	59258	A	11	atpB / rbcL	LSC
40	Mono	63139	63150	A	11	accD/psaI	LSC
41	Mono	65113	65124	T	11	ycf4/ cemA	LSC
42	Mono	67612	67622	T	10	petA/ psbJ	LSC
43	Mono	67842	67852	A	10	petA/ psbJ	LSC
44	Di	68160	68170	AT	5	petA/ psbJ	LSC
45	Mono	68208	68219	G	11	petA/ psbJ	LSC
46	Mono	69791	69803	T	12	psbE/petL	LSC
47	Mono	71418	71429	T	11	trnP-GGG/psaJ	LSC
48	Hexa	71699	71717	CTAGTT	3	psaJ/rpl33	LSC
49	Di	72463	72475	AT	6	rpl33/ rps18	LSC
50	Mono	75264	75275	A	11	clpP (intron)	LSC
51	Mono	76098	76109	T	11	clpP (intron)	LSC
52	Mono	76694	76704	A	10	clpP/psbB	LSC
53	Mono	84894	84904	T	10	infA/rps8	LSC
54	Di	85417	85427	AT	5	rps8/rpl14	LSC
55	Mono	85904	85914	T	10	rpl14 / rpl16	LSC
56	Di	89842	89854	AT	6	rpl2 (intron)	IRa
57	Mono	109075	109085	G	10	orf56	IRa
58	Tetra	111156	111168	AGGT	3	rrn23	IRa
59	Di	113056	113066	AG	5	rrn5/trnR-ACG	IRa
60	Tri	116300	116312	ATT	4	ndhF	SSC
61	Tetra	117817	117829	AAAT	3	ndhF/rpl32	SSC
62	Mono	117876	117888	T	12	ndhF/rpl32	SSC
63	Mono	118046	118058	A	12	ndhF/rpl32	SSC
64	Mono	118067	118078	T	11	ndhF/rpl32	SSC
65	Mono	118469	118479	A	10	ndhF/rpl32	SSC
66	Tetra	119247	119259	ATTT	3	rpl32/trnL-UAG	SSC
67	Di	121057	121067	AT	5	ccsA/ndhD	SSC
68	Mono	126338	126348	A	10	ndhA/orf188	SSC
69	Di	129483	129497	AT	7	rps15/ycf1	SSC
70	Mono	130617	130628	T	11	ycf1	SSC
71	Mono	132570	132580	T	10	ycf1	SSC
72	Mono	132588	132599	T	11	ycf1	SSC
73	Di	136663	136673	CT	5	trnR-ACG/rrn5	IRb
74	Tetra	138561	138573	ACCT	3	rrn23	IRb
75	Mono	140644	140654	C	10	orf56	IRb
76	Di	159787	159799	AT	6	rpl2 (intron)	IRb
Alnus cremastogyne
1	Tri	3112	3124	AAT	4	matK	LSC
2	Mono	4103	4113	A	10	matK/trnK-UUU	LSC
3	Tetra	4803	4815	AAAG	3	trnK-UUU / rps16	LSC
4	Di	6683	6693	AT	5	rps16 / trnQ-UUG	LSC
5	Di	7499	7509	AT	5	rps16 / trnQ-UUG	LSC
6	Mono	7582	7592	T	10	rps16 / trnQ-UUG	LSC
7	Mono	9300	9310	T	10	psbI	LSC
8	Tetra	9746	9758	CTTT	3	trnS-GCU / trnG-GCC	LSC
9	Tri	9889	9901	ATT	4	trnS-GCU / trnG-GCC	LSC
10	Mono	10779	10791	A	12	trnS-GCU / trnG-GCC	LSC
11	Mono	13525	13539	A	14	atpF	LSC
12	Mono	14096	14106	T	10	atpF (intron)	LSC
13	Mono	14236	14246	T	10	atpF (intron)	LSC
14	Mono	16153	16163	T	10	atpH/atpI	LSC
15	Mono	16397	16407	T	10	atpH/atpI	LSC
16	Di	16689	16699	AT	5	atpH/atpI	LSC
17	Mono	18528	18539	T	11	rps2-rpoC2	LSC
18	Mono	18688	18698	A	10	rpoC2	LSC
19	Mono	20626	20636	T	10	rpoC2	LSC
20	Mono	20754	20765	T	11	rpoC2	LSC
21	Mono	21289	21300	T	11	rpoC2/rpoC1	LSC
22	Di	22135	22145	AT	5	rpoC2/rpoC1	LSC
23	Mono	24908	24918	T	10	rpoC1 (intron)	LSC
24	Mono	28568	28578	T	10	rpoB	LSC
25	Hexa	31974	31992	AATTTT	3	petN / petM	LSC
26	Di	35463	35473	AT	5	trnE-UUC /psbD	LSC
27	Mono	48991	49002	A	11	ycf3/trnS-GGA	LSC
28	Mono	52403	52413	T	10	trnL-UAA / trnF-GAA	LSC
29	Mono	52770	52785	A	15	trnF-GAA / ndhJ	LSC
30	Di	53266	53276	AT	5	trnF-GAA / ndhJ	LSC
31	Di	53290	53300	AT	5	trnF-GAA / ndhJ	LSC
32	Mono	54021	54032	A	11	ndhK	LSC
33	Mono	54732	54742	T	10	ndhK	LSC
34	Tetra	54743	54755	CTTT	3	ndhK	LSC
35	Mono	55440	55450	T	10	ndhC / trnV-UAC	LSC
36	Mono	59176	59189	T	13	atpB/rbcL	LSC
37	Di	61178	61188	AT	5	rbcL/accD	LSC
38	Mono	61561	61571	T	10	rbcL/accD	LSC
39	Mono	64213	64223	T	10	psaI/ycf4	LSC
40	Di	68205	68215	AT	5	petA/ psbJ	LSC
41	Mono	68254	68264	G	10	petA/ psbJ	LSC
42	Tetra	68274	68286	CTTT	3	petA/ psbJ	LSC
43	Mono	72196	72206	T	10	psaJ/rpl33	LSC
44	Mono	75350	75360	A	10	clpP (intron)	LSC
45	Mono	76210	76224	T	14	clpP (intron)	LSC
46	Mono	76824	76836	A	12	clpP/psbB	LSC
47	Mono	79918	79928	T	10	psbH/petB	LSC
48	Penta	80164	80179	AAAAT	3	psbH/petB	LSC
49	Di	85249	85259	AT	5	rps8/rpl14	LSC
50	Di	89735	89745	AT	5	rpl2 (intron)	IRa
51	Tetra	110899	110911	AGGT	3	rrn23	IRa
52	Di	112794	112804	AG	5	rrn5/trnR-ACG	IRa
53	Tri	115984	115996	ATT	4	ndhF	SSC
54	Mono	117508	117518	A	10	ndhF / rpl32	SSC
55	Mono	122623	122633	T	10	ndhD/psaC	SSC
56	Di	124461	124471	AT	5	ndhG / ndhI	SSC
57	Di	124662	124674	AT	6	ndhI	SSC
58	Mono	126297	126308	T	11	ndhA/orf188	SSC
59	Mono	126335	126347	A	12	ndhA/orf188	SSC
60	Di	129140	129154	AT	7	rps15/ycf1	SSC
61	Mono	131624	131635	T	11	ycf1	SSC
62	Mono	132228	132238	T	10	ycf1	SSC
63	Mono	132246	132257	T	11	ycf1	SSC
64	Mono	133241	133251	T	10	ycf1	SSC
65	Di	136323	136333	CT	5	trnR-ACG/rrn5	IRb
66	Tetra	138216	138228	ACCT	3	rrn23	IRb
67	Di	159382	159392	AT	5	rpl2	IRb
Corylus wangii
1	Mono	95	105	A	10	rps19 / trnH-GUG	LSC
2	Mono	2524	2534	T	10	matK	LSC
3	Tri	3164	3176	AAT	4	matK	LSC
4	Mono	4648	4664	A	16	trnK-UUU / rps16	LSC
5	Mono	4816	4827	T	11	trnK-UUU / rps16	LSC
6	Mono	4849	4859	A	10	trnK-UUU / rps16	LSC
7	Mono	7582	7594	T	12	rps16 / trnQ-UUG	LSC
8	Mono	7812	7822	T	10	rps16 / trnQ-UUG	LSC
9	Mono	8092	8103	A	11	rps16 / trnQ-UUG	LSC
10	Mono	8567	8579	A	12	trnQ-UUG / psbK	LSC
11	Tetra	9704	9716	CTTT	3	trnS-GCU / trnG-GCC	LSC
12	Di	9894	9910	AT	8	trnS-GCU / trnG-GCC	LSC
13	Mono	11130	11140	T	10	trnS-GCU / trnG-GCC	LSC
14	Mono	13490	13501	T	11	atpA / atpF	LSC
15	Mono	14068	14078	T	10	atpF (intron)	LSC
16	Mono	14208	14220	T	12	atpF (intron)	LSC
17	Mono	15767	15777	T	10	atpH / atpI	LSC
18	Mono	16152	16162	T	10	atpH / atpI	LSC
19	Di	16710	16722	AT	6	atpH / atpI	LSC
20	Mono	18528	18539	T	11	rps2-rpoC2	LSC
21	Mono	18688	18698	A	10	rps2-rpoC2	LSC
22	Mono	20626	20636	T	10	rpoC2	LSC
23	Mono	20754	20765	T	11	rpoC2	LSC
24	Mono	21292	21304	T	12	rpoC2	LSC
25	Di	22133	22143	AT	5	rpoC2	LSC
26	Mono	24820	24831	C	11	rpoC1(intron)	LSC
27	Mono	24831	24842	A	11	rpoC1(intron)	LSC
28	Mono	28543	28553	T	10	rpoB	LSC
29	Mono	30407	30417	C	10	rpoB / trnC-GCA	LSC
30	Di	35368	35378	AT	5	trnE-UUC / trnT-GGU	LSC
31	Mono	35972	35982	T	10	trnM-CAU / psbD	LSC
32	Mono	36413	36424	A	11	trnM-CAU / psbD	LSC
33	Tetra	39802	39814	ATCT	3	trnS-UGA/psbZ	LSC
34	Mono	40553	40563	A	10	psbZ / trnG-UCC	LSC
35	Mono	46534	46546	A	12	psaA / ycf3	LSC
36	Mono	48925	48938	A	13	ycf3 / trnS-GGA	LSC
37	Mono	51275	51285	A	10	trnT-UGU / trnL-UAA	LSC
38	Mono	54689	54699	T	10	ndhK	LSC
39	Di	55274	55284	AT	5	ndhC / trnV-UAC	LSC
40	Mono	58653	58663	T	10	atpB	LSC
41	Mono	59138	59152	T	14	atpB / rbcL	LSC
42	Mono	63197	63207	A	10	accD/psaI	LSC
43	Mono	67635	67646	T	11	petA / psbJ	LSC
44	Mono	67866	67877	A	11	petA / psbJ	LSC
45	Mono	68084	68095	A	11	petA / psbJ	LSC
46	Di	68187	68197	AT	5	petA / psbJ	LSC
47	Mono	68235	68246	G	11	petA / psbJ	LSC
48	Tetra	68256	68268	CTTT	3	petA / psbJ	LSC
49	Mono	71441	71451	T	10	trnP-UGG / psaJ	LSC
50	Di	72486	72500	AT	7	rpl33/ rps18	LSC
51	Mono	75133	75144	T	11	clpP (intron)	LSC
52	Mono	75294	75304	A	10	clpP (intron)	LSC
53	Mono	76129	76143	T	14	clpP (intron)	LSC
54	Mono	76727	76737	A	10	clpP / psbB	LSC
55	Mono	84323	84333	A	10	rpl36/infA	LSC
56	Mono	84641	84651	T	10	infA/rps8	LSC
57	Di	85163	85173	AT	5	rps8 / rpl14	LSC
58	Mono	85689	85699	A	10	rpl14 / rpl16	LSC
59	Mono	85724	85738	A	14	rpl14 / rpl16	LSC
60	Mono	88958	88968	T	10	rps19 / rpl2	IRa
61	Di	89577	89589	AT	6	rpl2 (intron)	IRa
62	Mono	108666	108677	G	11	orf56	IRa
63	Tetra	110756	110768	AGGT	3	rrn23	IRa
64	Di	112651	112661	AG	5	rrn5/trnR-ACG	IRa
65	Di	115087	115097	AT	5	ycf1/ndhF	SSC
66	Tri	115856	115868	ATT	4	ndhF	SSC
67	Tetra	117373	117385	AAAT	3	ndhF/rpl32	SSC
68	Mono	117432	117442	T	10	ndhF/rpl32	SSC
69	Mono	118027	118037	A	10	ndhF/rpl32	SSC
70	Mono	118565	118579	A	14	rpl32 / trnL-UAG	SSC
71	Di	118805	118815	AT	5	rpl32 / trnL-UAG	SSC
72	Di	118947	118957	AT	5	rpl32 / trnL-UAG	SSC
73	Mono	119077	119091	A	14	rpl32 / trnL-UAG	SSC
74	Mono	119601	119614	C	13	trnL-UAG/ccsA	SSC
75	Mono	119635	119645	T	10	trnL-UAG/ccsA	SSC
76	Di	120640	120650	AT	5	ccsA/ndhD	SSC
77	Mono	122486	122497	T	11	ndhD/psaC	SSC
78	Mono	124575	124585	T	10	ndhG / ndhI	SSC
79	Di	129054	129066	AT	6	rps15/ycf1	SSC
80	Mono	130171	130182	T	11	ycf1	SSC
81	Mono	132151	132161	T	10	ycf1	SSC
82	Mono	132169	132180	T	11	ycf1	SSC
83	Di	136256	136266	CT	5	trnR-ACG / rrn5	IRb
84	Tetra	138149	138161	ACCT	3	rrn23	IRb
85	Di	159321	159333	AT	6	rpl2 (intron)	IRb
86	Mono	159942	159952	A	10	rpl2 / rps19	IRb
Mono = mononucleotide; Di = Dinucleotide; Tri = Trinucleotide; Tetra = Tetranucleotide; Penta = Pentanucleotide;
Hexa = Hexanucleotide
